# Supplementary material for: Evaluation of the Conversations about Non-Suicidal Self-Injury Mental Health First Aid Course: Effects on Knowledge, Stigmatising Attitudes, Confidence and Helping Behaviour
Source: Int J Environ Res Public Health. 2023 Feb 20;20(4):3749. doi: 10.3390/ijerph20043749 (PMC9963380; doi:10.3390/ijerph20043749)
Supplement: Supplementary file 1 [file ijerph-20-03749-s001.zip]

Archive with 3 entries (3 files):
- .DS_Store
- S1 Copies of the pre-, post- and six-month follow-up surveys.pdf
- S2 CANSSI_data_Sep2022_article.dta
